# Supplementary material for: Noble Gas in a Ring
Source: Molecules. 2021 Aug 2;26(15):4677. doi: 10.3390/molecules26154677 (PMC8347956; doi:10.3390/molecules26154677)
Supplement: Supplementary file 1 [file molecules-26-04677-s001.zip]

Archive with 1 entries (1 files):
- molecules-1241967-supplementary.pdf
